# Supplementary material for: SARS-CoV-2 mRNA Vaccine Effectiveness in the Borriana COVID-19 Cohort: A Prospective Population-Based Cohort Study
Source: Epidemiologia (Basel). 2025 Dec 19;7(1):1. doi: 10.3390/epidemiologia7010001 (PMC12821481; doi:10.3390/epidemiologia7010001)
Supplement: Supplementary file 1 [file epidemiologia-07-00001-s001.zip]

Archive with 1 entries (1 files):
- epidemiologia-3995693-supplementary.pdf
